# Supplementary material for: Association of Root Hair Length and Density with Yield-Related Traits and Expression Patterns of TaRSL4 Underpinning Root Hair Length in Spring Wheat
Source: Plants (Basel). 2022 Aug 29;11(17):2235. doi: 10.3390/plants11172235 (PMC9460385; doi:10.3390/plants11172235)
Supplement: Supplementary file 1 [file plants-11-02235-s001.zip]

Archive with 2 entries (2 files):
- Supplementary Figures .pdf
- Supplementary Tables.xlsx
