# Supplementary material for: Association of Root Hair Length and Density with Yield-Related Traits and Expression Patterns of TaRSL4 Underpinning Root Hair Length in Spring Wheat
Source: Plants (Basel). 2022 Aug 29;11(17):2235. doi: 10.3390/plants11172235 (PMC9460385; doi:10.3390/plants11172235)
Supplement: Supplementary file 1 [file plants-11-02235-s001.zip › Supplementary Tables.xlsx]

## Sheet: Table S1
Table S1: Name of the cultivars, pedigree, year of release and raw phenotypic data used in this study.
Genotype	Year of Release	Pedigree	Lr34	Lr67	Ppd-D1	1B1R	Rht-B1	Rht-D1	RWC	W	RCC	DTH	LR	PH	DNTL	DTM	FLA	NTPP	SL	GPS	GY	BM	HI	NSPP	CT	TGW	RHL	RHD
T9	1911	NA	-	+	Ppd-D1b	-	Rht-B1a	Rht-D1a	90.65	1.4	24.02	112.13	1	108.99	25.02	149	33.49	5.13	9.65	44.2	3562.09	16183.7	23.31	290.09	27.96	40.87	1.47672	19.8833
C-518	1933	T9 X 8A	-	+	Ppd-D1b	-	Rht-B1a	Rht-D1a	92.46	1	26.91	110.13	1	124.57	27.22	148	37.74	5.4	9.58	47	2944.6	14520.6	24.52	235.33	27.5	38.66	1.62778	20.4
C-217	1944	C516/C591	-	+	Ppd-D1b	-	Rht-B1a	Rht-D1a	90.24	1.07	21.7	109.33	1.4	106.75	26.78	151	36.39	5.87	9.97	47.4	3296.62	15854.9	24.87	238.86	26.95	38.95	1.24589	19.6167
C-271	1957	C 230 X IP 165	-	+	Ppd-D1a	-	Rht-B1a	Rht-D1a	90.16	1.2	29.89	109.87	1	116.69	24.38	148	38.35	5.53	9.34	47.2	3593.02	14513.6	28.27	238.83	28.83	38.55	1.4215	19.375
Dirk	1958	FORD/DONDEE ( I )	-	-	Ppd-D1a	-	Rht-B1a	Rht-D1a	90.18	2.47	30.61	111.67	3	101.09	26.24	149	44.38	4.47	10.39	44.27	3016.24	12988.1	24.28	228.25	28.28	44.11	1.13661	19.75
Maxipak-65	1965	PJ/GB55	-	-	Ppd-D1a	-	Rht-B1b	Rht-D1a	90.39	2.07	24.08	114.09	2.2	86.77	21.79	150	49.71	4.58	10.18	49.52	3609.6	13403.5	30.44	244.63	28.44	39.85	1.01389	18.88
Pari-73	1973	CNO67//SN64/KLRE/3/8156	-	-	Ppd-D1a	-	Rht-B1b	Rht-D1a	89.36	1.47	29.14	109.73	2.2	74.78	18.64	148	44.28	5.73	11.63	51.33	3309.01	12028.1	26.44	199.62	28.52	40.61	1.42517	19.2333
Pothowar-70	1970	BURT/KENYA//QUETA(L)/3/NAD63	-	-	Ppd-D1a	-	Rht-B1a	Rht-D1b	91.91	2.07	24.57	120.93	2.2	96.75	21.26	156	43.47	4.89	12.61	48.67	2442.44	10558.7	23.15	172.47	28.43	33.47	1.76883	20
Pak-81	1981	KVZ//BUHO//KAL/BB	-	-	Ppd-D1a	+	Rht-B1b	Rht-D1a	92.14	1.8	24.41	110.67	2.55	83.62	20.59	148	53.67	4.4	10.37	53	3931.48	10740.1	35.98	219.28	27.42	38.45	1.37217	19.05
Barani_83	1983	BB/GLL/3/GTO/7C//BB/CN0	+	-	Ppd-D1a	-	Rht-B1b	Rht-D1a	89.74	2.02	24.5	112.02	1.05	92.34	23.12	149	32.84	5.72	12.33	44.38	3181.19	8494.75	39.52	189.27	30.65	39.93	1.4995	20.8333
Chakwal-86	1986	Fln/ACS//ANA	-	-	Ppd-D1a	-	Rht-B1b	Rht-D1a	89.43	2.33	23.06	115.13	2.2	90.94	22.93	151	39.72	6.07	11.89	51.87	3575.05	13459.6	27.2	235.13	28.58	37.5	1.25689	19.2767
Rawal-87	1987	MAYA/MON//KVZ/TRM	-	-	Ppd-D1a	-	Rht-B1b	Rht-D1a	91.9	2.6	23.16	112.8	3	87.82	24.08	150	39.14	5.6	11.61	46.8	3274.82	14680.9	25.59	219.96	27.77	40.07	1.56744	23.3667
Pasban-90	1990	INIA F 66/ A. DISTCHUM//INIA66/3/GEN	+	-	Ppd-D1a	-	Rht-B1a	Rht-D1b	91.45	1.59	26.21	114.72	1.8	84.2	20.69	151	29	5.64	10.32	48.78	3709.62	11932.6	32.75	210.68	28.83	36.7	1.81111	18.85
Inquilab-91	1991	WL 711/CROW "S"	-	-	Ppd-D1a	-	Rht-B1b	Rht-D1a	90.38	1.87	26.36	112.93	2.6	81.04	23.95	148	46.89	5.27	12	47.13	3714.62	10211.3	38.78	227.42	28.59	41.54	1.49172	19.67
Parwaz-94	1994	V.5648/PARULA	-	-	Ppd-D1a	+	Rht-B1b	Rht-D1a	87	2.13	22.01	108.33	1.4	79.35	21.08	148	42.52	5.33	10.72	49.6	3362.71	12888.7	26.73	250.6	28.66	37.73	1.58794	20.3867
Punjab-96	1996	SA42*2/4/CC/INIA//BB/3/INIA/HD832	+	+	Ppd-D1a	-	Rht-B1b	Rht-D1a	89.84	1.47	26.68	114.2	2.6	83.19	22.12	149	48.91	4.93	11.63	51.4	3730.64	13928.2	29.72	263.06	27.67	39.58	1.4105	19.5667
Chakwal_97	1998	BUC'S'/FCT'S'	-	-	Ppd-D1a	-	Rht-B1b	Rht-D1a	90.78	2.33	25.22	113.07	2.6	90.57	23.84	151	34.44	5.53	11.97	54.53	3190.56	13478.4	24	253.5	29.06	33.51	1.71817	20.4833
GA_2002	2002	DWL 5023/S N B//SNB	+	-	Ppd-D1a	-	Rht-B1b	Rht-D1a	91.99	2.13	28.05	112	3	87.56	22.26	151	35.93	5.13	11.01	53.93	3581.72	9426.54	29.07	176.93	28.46	36.07	1.51144	19.7067
Sehar-06	2006	CHILL/2* STAR/4/BOW//BUC/PVN/3/2*VEE#10	-	-	Ppd-D1a	-	Rht-B1a	Rht-D1b	88.71	1.73	26.33	110.2	3	88.8	23.04	151	45.63	4.4	10.09	46.27	3741.03	14695.5	25.48	215.28	28.13	42.04	1.02717	18.5553
Chakwal-50	2008	ATTILA/3/HUI/CARC//CHEN/CHTO/4/ATTILA	-	-	Ppd-D1a	+	Rht-B1b	Rht-D1a	89	2.73	27.12	110.87	3	98.57	24.37	150	53.86	5.13	11.45	50	3973.07	14876.2	27.63	217.52	28.67	41.94	1.20672	19.1
NARC-09	2009	INQALAB 91*2/TUKURU	-	-	Ppd-D1a	-	Rht-B1b	Rht-D1a	89.21	2	24.5	111.4	3	95.09	24.46	151	38.99	6.06	11.97	46.67	3491.59	14687.1	25.68	254.9	28.18	47.81	1.05339	19.69
Dharabi_11	2011	HXL7573/2*BAU//PASTOR	-	-	Ppd-D1a	-	Rht-B1b	Rht-D1a	87.77	2.33	25.93	113	3	95.55	24.71	151	32.1	6.47	11.98	52.47	5058.2	15834.7	35.6	274.57	27.18	38.74	1.03311	18.9283
Pakistan-2013	2013	MEX94.27.1.20/3/SOKOLL//ATTILA/3*BCN	-	-	Ppd-D1a	-	Rht-B1b	Rht-D1a	89.75	2.2	24.07	112.2	3	92.15	23.72	149	51.94	5.33	11.44	53.4	3809.08	11226.7	33.44	221.34	29.15	40.76	1.06861	17.0833
Ujala-16	2016	KIRITATI/4/2*WEAVER/TSC//WEAVER/3/WEAVER	-	-	Ppd-D1a	-	Rht-B1b	Rht-D1a	89.69	2.07	24.49	114.93	3	93.58	22.05	151	30.62	6.33	10.79	56.33	4382.88	11960.6	37.65	265.39	28.05	33.27	1.57628	18.4167
	RWC: Relative water content, W: Waxiness, RCC: Relative chlorophyll content, DTH: Days to heading, LR: Leaf rolling, PH: Plant height, DNTL: Distance from top node to flag leaf, DTM: Days to maturity, FLA: Flag leaf area, NTPP: Number of tillers per plant, SL: Spike length, GPS: Grains per spike, GY: Grain yield, BM: Biomass, HI: Harvest Index, NSPP: Number of spikes per plot, CT: Canopy temperat…
	Lr34, Lr37 : leaf rust resistance genes, a ' +' sign indicates the prsence of gene whereas a' -' sign indicates the gene is absent
	RhtB1, RhtD1: reduced height genes; Rht-B1a (wild type), Rht-B1b (semi-dwarf), Rht-D1a (wild type), Rht-D1b (semi-dwarf)
	1BIR: 1B1R translocation

## Sheet: Table S2
Table S2: Gene set enrichment analysis (GSEA) of tissue-specific co-expressed network genes of TaRSL4 in wheat.
Gene Set Name(NO. Genes)	Description	Category	NO. Genes in Overlap (k)	p value	FDR
MULTICELLULAR_ORGANISM_DEVELOPMENT(2620)	GO:0007275 multicellular organism development GOslim:Biological_Process	GO_BP	12	6.41e-07	0.000802
POLLEN_WALL_ASSEMBLY(558)	GO:0010208 pollen wall assembly GOslim:Biological_Process	GO_BP	5	7e-05	0.0232
HYPOXANTHINE_TRANSPORT(22)	GO:0035344 hypoxanthine transport GOslim:Biological_Process	GO_BP	2	0.000152	0.0232
JASMONIC_ACID_METABOLIC_PROCESS(357)	GO:0009694 jasmonic acid metabolic process GOslim:Biological_Process	GO_BP	4	0.000167	0.0232
REGULATION_OF_GROWTH(1063)	GO:0040008 regulation of growth GOslim:Biological_Process	GO_BP	6	0.00016	0.0232
ADENINE_IMPORT_ACROSS_PLASMA_MEMBRANE(22)	GO:0098702 adenine import across plasma membrane GOslim:Biological_Process	GO_BP	2	0.000152	0.0232
URACIL_IMPORT_ACROSS_PLASMA_MEMBRANE(22)	GO:0098721 uracil import across plasma membrane GOslim:Biological_Process	GO_BP	2	0.000152	0.0232
GUANINE_IMPORT_ACROSS_PLASMA_MEMBRANE(22)	GO:0098710 guanine import across plasma membrane GOslim:Biological_Process	GO_BP	2	0.000152	0.0232
SPOROPOLLENIN_BIOSYNTHETIC_PROCESS(646)	GO:0080110 sporopollenin biosynthetic process GOslim:Biological_Process	GO_BP	5	0.000138	0.0232
PHENYLPROPANOID_BIOSYNTHETIC_PROCESS(698)	GO:0009699 phenylpropanoid biosynthetic process GOslim:Biological_Process	GO_BP	5	0.000197	0.0246
ADENINE_TRANSMEMBRANE_TRANSPORTER_ACTIVITY(22)	GO:0015207 adenine transmembrane transporter activity GOslim:Molecular_Function	GO_MF	2	0.000152	0.0342
GUANINE_TRANSMEMBRANE_TRANSPORTER_ACTIVITY(22)	GO:0015208 guanine transmembrane transporter activity GOslim:Molecular_Function	GO_MF	2	0.000152	0.0342
SOLUTE:CATION_SYMPORTER_ACTIVITY(22)	GO:0015294 solute:cation symporter activity GOslim:Molecular_Function	GO_MF	2	0.000152	0.0342
FLAVONOID_3'-MONOOXYGENASE_ACTIVITY(476)	GO:0016711 flavonoid 3'-monooxygenase activity GOslim:molecular_function	GO_MF	4	0.00049	0.0371
TRANS-CINNAMATE_4-MONOOXYGENASE_ACTIVITY(484)	GO:0016710 trans-cinnamate 4-monooxygenase activity GOslim:molecular_function	GO_MF	4	0.000521	0.0371
INDOLEACETALDOXIME_DEHYDRATASE_ACTIVITY(488)	GO:0047720 indoleacetaldoxime dehydratase activity GOslim:Molecular_Function	GO_MF	4	0.000537	0.0371
GALACTOSYLTRANSFERASE_ACTIVITY(197)	GO:0008378 galactosyltransferase activity GOslim:Molecular_Function	GO_MF	3	0.00048	0.0371
FERULATE_5-HYDROXYLASE_ACTIVITY(491)	GO:0046424 ferulate 5-hydroxylase activity GOslim:Molecular_Function	GO_MF	4	0.000549	0.0371
P-COUMARATE_3-HYDROXYLASE_ACTIVITY(479)	GO:0046409 p-coumarate 3-hydroxylase activity GOslim:Molecular_Function	GO_MF	4	0.000501	0.0371
URACIL_TRANSMEMBRANE_TRANSPORTER_ACTIVITY(35)	GO:0015210 uracil transmembrane transporter activity GOslim:Molecular_Function	GO_MF	2	0.000364	0.0371
CELL_WALL_BIOGENESIS(467)	GO:0042546 cell wall biogenesis GOslim:Biological_Process	GO_BP	4	0.000456	0.0431
TRYPTOPHAN_CATABOLIC_PROCESS(932)	GO:0006569 tryptophan catabolic process GOslim:Biological_Process	GO_BP	5	0.000724	0.0431
ORGAN_GROWTH(528)	GO:0035265 organ growth GOslim:Biological_Process	GO_BP	4	0.000718	0.0431
XYLOGLUCAN_METABOLIC_PROCESS(217)	GO:0010411 xyloglucan metabolic process GOslim:Biological_Process	GO_BP	3	0.000633	0.0431
INDOLE-CONTAINING_COMPOUND_METABOLIC_PROCESS(517)	GO:0042430 indole-containing compound metabolic process GOslim:Biological_Process	GO_BP	4	0.000665	0.0431
REGULATION_OF_GROWTH_RATE(492)	GO:0040009 regulation of growth rate GOslim:Biological_Process	GO_BP	4	0.000553	0.0431
MEDIUM-CHAIN_FATTY_ACID_BIOSYNTHETIC_PROCESS(482)	GO:0051792 medium-chain fatty acid biosynthetic process GOslim:Biological_Process	GO_BP	4	0.000513	0.0431
LEAF_FORMATION(501)	GO:0010338 leaf formation GOslim:Biological_Process	GO_BP	4	0.000592	0.0431
POSITIVE_REGULATION_OF_ORGAN_GROWTH(482)	GO:0046622 positive regulation of organ growth GOslim:Biological_Process	GO_BP	4	0.000513	0.0431
INDOLE_GLUCOSINOLATE_BIOSYNTHETIC_PROCESS(524)	GO:0009759 indole glucosinolate biosynthetic process GOslim:Biological_Process	GO_BP	4	0.000698	0.0431
MEDIUM-CHAIN_FATTY_ACID_METABOLIC_PROCESS(485)	GO:0051791 medium-chain fatty acid metabolic process GOslim:Biological_Process	GO_BP	4	0.000525	0.0431
ADVENTITIOUS_ROOT_DEVELOPMENT(536)	GO:0048830 adventitious root development GOslim:Biological_Process	GO_BP	4	0.000759	0.0432
SHADE_AVOIDANCE(558)	GO:0009641 shade avoidance GOslim:Biological_Process	GO_BP	4	0.00088	0.0479
TRYPTOPHAN_BIOSYNTHETIC_PROCESS(567)	GO:0000162 tryptophan biosynthetic process GOslim:Biological_Process	GO_BP	4	0.000933	0.0487

## Sheet: Table S3
Table S3: Gene set enrichment analysis (GSEA) of stress-specific co-expressed network genes of TaRSL4 in wheat.
Gene Set Name(NO. Genes)	Description	Category	No. Genes in Overlap (k)	p value	FDR
ADENINE_TRANSMEMBRANE_TRANSPORTER_ACTIVITY(22)	GO:0015207 adenine transmembrane transporter activity GOslim:Molecular_Function	GO_MF	3	9.24e-07	0.000214
SOLUTE:CATION_SYMPORTER_ACTIVITY(22)	GO:0015294 solute:cation symporter activity GOslim:Molecular_Function	GO_MF	3	9.24e-07	0.000214
GUANINE_TRANSMEMBRANE_TRANSPORTER_ACTIVITY(22)	GO:0015208 guanine transmembrane transporter activity GOslim:Molecular_Function	GO_MF	3	9.24e-07	0.000214
URACIL_IMPORT_ACROSS_PLASMA_MEMBRANE(22)	GO:0098721 uracil import across plasma membrane GOslim:Biological_Process	GO_BP	3	9.24e-07	0.000299
ADENINE_IMPORT_ACROSS_PLASMA_MEMBRANE(22)	GO:0098702 adenine import across plasma membrane GOslim:Biological_Process	GO_BP	3	9.24e-07	0.000299
HYPOXANTHINE_TRANSPORT(22)	GO:0035344 hypoxanthine transport GOslim:Biological_Process	GO_BP	3	9.24e-07	0.000299
GUANINE_IMPORT_ACROSS_PLASMA_MEMBRANE(22)	GO:0098710 guanine import across plasma membrane GOslim:Biological_Process	GO_BP	3	9.24e-07	0.000299
URACIL_TRANSMEMBRANE_TRANSPORTER_ACTIVITY(35)	GO:0015210 uracil transmembrane transporter activity GOslim:Molecular_Function	GO_MF	3	3.37e-06	0.000585
MULTICELLULAR_ORGANISM_DEVELOPMENT(2620)	GO:0007275 multicellular organism development GOslim:Biological_Process	GO_BP	11	4.46e-06	0.00115
